# Supplementary material for: Pembrolizumab-Associated Cardiotoxicity: A Retrospective Analysis of the FDA Adverse Events Reporting System
Source: Pharmaceuticals (Basel). 2024 Oct 15;17(10):1372. doi: 10.3390/ph17101372 (PMC11510316; doi:10.3390/ph17101372)
Supplement: Supplementary file 1 [file pharmaceuticals-17-01372-s001.zip]

Archive with 1 entries (1 files):
- pharmaceuticals-3141384-supplementary.pdf
